# Supplementary material for: Combined inhibition of dopamine D1/D2 receptors induces cognitive and emotional dysfunction through oxidative stress and dopaminergic neuron damage
Source: Front Behav Neurosci. 2025 Aug 4;19:1621017. doi: 10.3389/fnbeh.2025.1621017 (PMC12358472; doi:10.3389/fnbeh.2025.1621017)
Supplement: Supplementary file 1 [file Data_Sheet_1.zip]

Archive with 7 entries (6 files):
- control/
- control/control- CPU- TH_2.0x-whole_scan.jpg
- control/control- CPU- TH_2.0xDAPI.jpg
- control/control- CPU- TH_2.0xSporange.jpg
- control/control- SN.Hi- TH_2.0x-DAPI.jpg
- control/control- SN.Hi- TH_2.0x-whole_scan.jpg
- control/control- SN.Hi- TH_2.0xSporange.jpg
