# Supplementary material for: Combined inhibition of dopamine D1/D2 receptors induces cognitive and emotional dysfunction through oxidative stress and dopaminergic neuron damage
Source: Front Behav Neurosci. 2025 Aug 4;19:1621017. doi: 10.3389/fnbeh.2025.1621017 (PMC12358472; doi:10.3389/fnbeh.2025.1621017)
Supplement: Supplementary file 5 [file Table_1.xls]

## Sheet: SN
	MAO-B	SOD	ROS
Hco-DR1/2I	158.4	51.08	69.8
Hco-DR1/2I	165.2	52.05	73.7
Hco-DR1/2I	152.6	58.67	78.6
Hco-DR1/2I	161.5	61.16	68.9
Hco-DR1/2I	160.5	54.1	81.7
Hco-DR1/2I	161.1	62.22	82.9
Hco-DR1/2I	167.5	57.07	71.5
Mco-DR1/2I	226.4	44.02	129.5
Mco-DR1/2I	241.7	53.18	119.1
Mco-DR1/2I	215	47.09	123.0
Mco-DR1/2I	217.1	55.7	113.7
Mco-DR1/2I	229.6	46.29	129.4
Mco-DR1/2I	230.8	56.98	118.5
Mco-DR1/2I	243.3	47.26	123.9
Lco-DR1/2I	274.7	40.95	140.7
Lco-DR1/2I	260.9	39.62	141.8
Lco-DR1/2I	281.7	50.04	152.7
Lco-DR1/2I	274.7	48.08	140.2
Lco-DR1/2I	281.2	42.06	155.0
Lco-DR1/2I	273.6	50.91	146.2
Lco-DR1/2I	282.2	46.46	139.0
Control	121	71.34	45.0
Control	123.3	58.57	47.5
Control	123.5	58.52	47.3
Control	130.5	69.5	54.4
Control	119.4	62.49	45.3
Control	123.6	71.41	57.9

## Sheet: CPU
	MAO-B	SOD	ROS
Hco-DR1/2I	171.1	46.78	78.0
Hco-DR1/2I	165.7	50.81	61.8
Hco-DR1/2I	159.9	60.68	87.0
Hco-DR1/2I	155.3	57.22	66.7
Hco-DR1/2I	141.2	54.34	72.6
Hco-DR1/2I	140.5	59.01	98.2
Hco-DR1/2I	195.6	53.16	66.7
Mco-DR1/2I	248.5	44.99	116.5
Mco-DR1/2I	226.2	50.26	109.8
Mco-DR1/2I	227	50.76	121.5
Mco-DR1/2I	245.9	53.05	109.5
Mco-DR1/2I	219.7	45.59	130.1
Mco-DR1/2I	219.5	53.69	110.2
Mco-DR1/2I	261.5	43.1	137.0
Lco-DR1/2I	295	38.77	132.0
Lco-DR1/2I	256	38.44	153.5
Lco-DR1/2I	296.3	49.02	143.3
Lco-DR1/2I	276.1	48.15	157.5
Lco-DR1/2I	300.4	45.45	145.6
Lco-DR1/2I	303.7	50.57	160.7
Lco-DR1/2I	279.6	45.13	129.1
Control	114.2	71.84	60.0
Control	118.4	56.25	55.8
Control	141.1	58.45	40.8
Control	151.4	66.74	56.8
Control	137.3	63.21	41.1
Control	134.3	72.4	56.1

## Sheet: Hi
	MAO-B	SOD	ROS
Hco-DR1/2I	153.3	48.78	74.3
Hco-DR1/2I	155.6	55.81	62.8
Hco-DR1/2I	169.3	64.68	83.6
Hco-DR1/2I	156.3	53.26	63.7
Hco-DR1/2I	151.2	58.34	76.6
Hco-DR1/2I	146.5	55.05	95.3
Hco-DR1/2I	185.6	53.16	67.7
Mco-DR1/2I	258.5	43.94	116.5
Mco-DR1/2I	236.2	52.26	119.8
Mco-DR1/2I	247	51.76	122.5
Mco-DR1/2I	246.3	53.05	119.5
Mco-DR1/2I	239.7	46.55	131.6
Mco-DR1/2I	249.5	52.69	115.2
Mco-DR1/2I	251.5	45.14	147.0
Lco-DR1/2I	275	38.87	138.0
Lco-DR1/2I	266.4	38.54	153.5
Lco-DR1/2I	286.3	48.45	143.3
Lco-DR1/2I	256.1	50.18	157.5
Lco-DR1/2I	306.4	51.45	147.6
Lco-DR1/2I	304.7	51.57	158.7
Lco-DR1/2I	272.6	47.17	139.1
Control	124.8	70.84	60.1
Control	148.4	57.25	55.9
Control	143.3	59.44	45.8
Control	141.4	65.74	56.8
Control	147.3	66.21	42.1
Control	145.3	71.4	56.3
