# Supplementary material for: Combined inhibition of dopamine D1/D2 receptors induces cognitive and emotional dysfunction through oxidative stress and dopaminergic neuron damage
Source: Front Behav Neurosci. 2025 Aug 4;19:1621017. doi: 10.3389/fnbeh.2025.1621017 (PMC12358472; doi:10.3389/fnbeh.2025.1621017)
Supplement: Supplementary file 6 [file Table_2.xls]

## Sheet: Sheet1
MAO-B	SOD	ROS
158.407	69.8496	51.0791
171.109	78.0175	46.7761
165.19	73.7078	52.0461
165.656	61.7638	50.8132
152.621	78.6332	58.6699
159.87	87.0063	60.6764
161.466	68.8645	61.1599
155.281	66.6892	57.2194
160.535	81.7115	54.1009
141.248	72.6406	54.3427
161.133	82.9429	62.2236
140.517	98.2115	59.0084
167.451	71.5324	57.0744
195.583	66.6892	53.1581
226.441	129.529	44.0202
248.52	116.476	44.9872
241.67	119.144	53.1823
226.241	109.827	50.2572
215.002	123.044	47.0903
226.973	121.484	50.7649
217.13	113.685	55.6964
245.927	109.458	53.4966
229.633	129.364	46.2926
219.657	130.062	45.5915
230.83	118.488	56.9777
219.524	110.156	53.69
243.266	123.864	47.2596
261.489	136.958	43.1016
274.723	140.652	40.95
295.007	131.95	38.7743
260.89	141.842	39.6204
255.969	153.54	38.4359
281.706	152.678	50.0396
296.337	143.279	49.0243
274.723	140.159	48.0815
276.053	157.521	48.154
281.174	154.976	42.0621
300.394	145.618	45.4465
273.592	146.193	50.9099
303.653	160.723	50.5715
282.238	138.969	46.4618
279.578	129.077	45.1322
