# Supplementary material for: Combined inhibition of dopamine D1/D2 receptors induces cognitive and emotional dysfunction through oxidative stress and dopaminergic neuron damage
Source: Front Behav Neurosci. 2025 Aug 4;19:1621017. doi: 10.3389/fnbeh.2025.1621017 (PMC12358472; doi:10.3389/fnbeh.2025.1621017)
Supplement: Supplementary file 7 [file Table_3.xls]

## Sheet: Figure3A
Control	Lco-DR1/2I	Mco-DR1/2I	Hco-DR1/2I
0.65	1.08	0.02	0.42
2.35	0.56	0	0.83
1.12	0	1.4	0.27
1.31	0.94	0.54	0.9
1.38	1	0.25	0.02
2.56	0.54	0.04	0
1.02	2	1.96	0.58
2.35	0.4	1.17	0.44
0.85	0.31	0.02	0.62
2.21	0	0.23	0.29
1.33	0.04	0	0.01
1.06	0.48	0	0

## Sheet: Figure3B
Control	Lco-DR1/2I	Mco-DR1/2I	Hco-DR1/2I
545.43	362.93	4733.03	7612.48
394.56	449.59	1895.73	3013.76
657.78	263.31	758.24	3366.38
511.33	564.66	1065.06	748.2
502.83	558.73	2157.3	4121.24
324.06	719.19	754.08	627.24
391.03	408.28	304.28	6225.25
444.79	809.32	772.97	831.42
3305.1	4900.17	2022.25	2991.44
208.82	258.56	822.76	604.02
318.44	5382.03	4128.38	3385.94
503.06	378.47	5502.11	1258.98
357.42	766.03	1719.35	2515.78
353.51		241.64	537.42
293.39		619.05	2851.08
3959.86			968.63
			2251.18
			2010.06
