# Supplementary material for: Combined inhibition of dopamine D1/D2 receptors induces cognitive and emotional dysfunction through oxidative stress and dopaminergic neuron damage
Source: Front Behav Neurosci. 2025 Aug 4;19:1621017. doi: 10.3389/fnbeh.2025.1621017 (PMC12358472; doi:10.3389/fnbeh.2025.1621017)
Supplement: Supplementary file 8 [file Table_4.xls]

## Sheet: Sheet1
Control(S)		Lco-DR1/2I(S)		Mco-DR1/2I(S)		Hco-DR1/2I(S)
1st	55.2	1st	69.9	1st	101.4	1st	61.7
	59.2		71.8		104.8		62.2
	94.3		75.5		119.9		66.5
	105.1		118.2		147.7		109.3
	125.6		159.9		232.2		142.4
	104.1		37.6		48.7		300
	125.6		44.2		67.5		70.4
	130.4		251.6		81.6		97.9
	149.6		71.1		106		139.9
	162.5		73.3		129		141.9
	45.9		76.5		57.4		165.4
	94.5		97.8		74.4		220.9
	107.1		329.9		81.4		26.6
	125.9	2nd	65.2		112.9		57.5
	132.9		98.5		146.3		77.1
	300.5		89.7	2nd	99.6		108.6
2nd	54.5		125.4		121.1		113.4
	56.1		135.5		134.5		226.1
	94.2		89.6		123.5	2nd	89.7
	103.5		86.4		105.7		78.9
	124.6		126.3		115.6		89.3
	100.5		115.4		94.5		123.7
	122.1		123.3		78.8		132.3
	134.2		113.6		112.1		123.1
	143.5		109.5		121.4		89.6
	158.2		123.4		86.3		102.6
	123.5	3rd	78.9		78.6		129.6
	120.4		84.3		121.7		57.8
	105.6		78.1		103.5		118.4
	120.3		236.3		156.7		217.9
	135.5		148.4	3rd	113.5		89.5
	205.5		86.5		78.9		68.4
3rd	58.3		99.6		56.4		89.6
	60.5		144.5		107.7		119.9
	95.2		132.5		143.8		119.6
	112.3		103.5		114.3		153.5
	135.6		123.3		115.3	3rd	94.6
	106.5		122.3		95.2		103.4
	128.5		112.4		104.6		86.9
	134.2				115.8		132.6
	158.5				67.8		145.8
	164.1				80.6		138.9
	55.2				134.7		115.5
	96.2				112.6		98.9
	112.6				123.1		85.7
	127.3						128.6
	153.4						129.8
	189.6						183.2
							98.5
							73.4
							127.8
							123.3
							127.8
							158.9
