# Supplementary material for: Combined inhibition of dopamine D1/D2 receptors induces cognitive and emotional dysfunction through oxidative stress and dopaminergic neuron damage
Source: Front Behav Neurosci. 2025 Aug 4;19:1621017. doi: 10.3389/fnbeh.2025.1621017 (PMC12358472; doi:10.3389/fnbeh.2025.1621017)
Supplement: Supplementary file 9 [file Table_5.xls]

## Sheet: Figure2A
Control	Lco-DR1/2I	Mco-DR1/2I	Hco-DR1/2I
50	48	60	55
20.63	36	47.44	18.44
46.87	43	60	60
45	31.19	21.75	55
35.63	60	56	50
44	36	55	54
60	60	54	60
30.69	43	56	55
30.69	60	53	55
60	36	50	54
24.44	44.63	55	50
34.06	44	52	50
45	60	54	56
60		55	57
44		46	56
46			47.44
			56

## Sheet: Figure2B
Day1				Day2				Day3				Day4				Day5
Control（S）	Lco-DR1/2I	Mco-DR1/2I	Hco-DR1/2I	Control（S）	Lco-DR1/2I	Mco-DR1/2I	Hco-DR1/2I	Control（S）	Lco-DR1/2I	Mco-DR1/2I	Hco-DR1/2I	Control（S）	Lco-DR1/2I	Mco-DR1/2I	Hco-DR1/2I	Control（S）	Lco-DR1/2I	Mco-DR1/2I	Hco-DR1/2I
11.62	60	60	60	20.25	60	60	54	60	38.69	60	60	60	40	60	60	55	60	60	60
52.31	60	60	60	60	60	60	60	38.81	60	60	60	59.63	60	60	60	16.12	60	60	60
60	60	45.44	60	60	60	46.94	54	60	41.19	31.13	49	60	60	60	39.62	9.94	47	60	53.69
60	50	60	60	60	42.75	60	60	60	4.87	60	60	60	60	60	60	60	3.31	60	60
60	60	60	60	60	60	60	60	48.25	60	60	60	39.81	29.94	7.31	60	19.06	60	37.5	60
60	60	60	60	60	60	60	60	60	60	60	60	60	60	60	36.5	34.69	60	60	20.37
60	60	60	60	60	60	52.31	60	36.13	51.12	60	60	33.44	60	60	60	58.5	35.25	60	60
60	60	60	60	3.38	60	60	60	60	60	60	60	54.5	60	60	60	60	60	60	60
60	60	60	60	60	60	60	60	60	60	35.37	60	60	60	19.44	60	30.81	28.19	2	55.75
60	60	60	60	42.62	60	60	60	8.5	60	60	60	3.87	60	60	60	3.5	60	40.44	60
60	22.31	60	60	60	60	60	60	60	4.63	30.19	60	60	4.81	60	30.87	60	46.44	60	48.56
60	60	60	60	60	60	60	60	60	60	60	49	60	60	60	21.94	20	36.19	60	14.75
60	60	60	60	60	60	60	60	12.44	60	60	49	14	60	60	31.75	21.81	60	60	16.06
60	60	60	60	60	37.44	60	50.13	60	4	60	60	60	3.62	60	60	60	21.81	60	60
60	60	60	60	60	60	60	60	60	19.37	60	60	60	60	60	60	60	60	60	60
60	60	60	60	60	60	60	60	2.5	60	60	16.44	11.56	60	60	60	17.56	60	60	60
60	60	60	60	60	52	60	48	60	20.56	60	56.25	60	30.25	60	60	60	47	60	24.94
6.44	60	60	60	60	37.25	60	60	60	45.75	60	60	60	3	60	30.06	60	15	60	40.44
60	60	60	60	60	60	21.06	60	25.12	60	60	60	22.87	56.12	60	60	21.75	60	60	60
60	60	60	60	37.06	60	60	60	60	60	60	60	60	60	60	60	32.37	60	60	60
60	60	60	60	60	60	60	60	60	60	60	50	60	60	60	27	51.38	11	60	46.81
60	60	60	60	27.5	60	60	60	28.25	60	60	60	21.63	60	60	60	24.94	60	60	60
60	60	60	60	60	60	60	60	60	60	60	60	60	16.62	60	60	60	25.75	60	60
60	60	60	60	60	60	60	60	60	60	60	50	60	60	60	51	37.69	60	60	60
60	60	60	60	60	60	60	60	60	13.12	60	60	60	23.56	14.88	60	52.12	40.88	31.75	60
60	14.56	60	60	60	60	60	60	40.38	60	60	60	44.87	60	60	60	29.31	60	60	60
60	60	60	30.87	60	60	60	60	13.5	60	44.19	60	19	33.06	60	39.25	7.31	60	60	60
60	60	60	60	18.75	47.94	60	60	60	2.88	60	60	60	60	60	60	60	47	60	60
60	60	60	60	60	60	60	60	60	60	60	60	60	60	60	60	60	60	60	47.63
60	60	60	60	40.12	60	60	60	25.75	60	60	49	52	60	60	25.94	59.37	60	60	60
60	60	60	60	60	60	60	39	60	17.94	28.94	49	60	2.37	33.13	40.62	60	10.56	60	23.75
60	60	16.25	60	60	60	60	60	60	60	60	60	60	60	60	60	60	19.81	3	60
60	60	60	60	60	2.06	60	60	60	60	60	60	33.5	60	60	60	26.25	60	60	60
60	60	60	60	60	60	60	60	60	60	60	60	60	60	60	60	60	60	60	60
60	60	60	60	60	18.63	3.25	60	60	60	60	60	60	60	60	60	60	13.94	10.56	60
60	60	60	60	27.56	60	60	60	7.69	60	50.44	60	18.75	60	60	60	50.75	60	19.81	60
8.94	60	60	60	60	60	60	60	60	60	60	60	35.69	60	44.31	60	43.88	15.62	60	60
48.06	60	60	60	60	8.25	60	60	60	60	60	60	60	60	60	60	60	60	60	60
60	60	60	60	60	60	60	29.75	24.81	43	60	50	52.06	7.94	60	42.31	20.81	25.5	13.94	26.31
60		60	43.38	60		60	60	60		60	60	44.87		60	60	60		60	60
60		60	60	60		60	60	60		23.81	60	60		60	60	37.31		15.62	60
60		60	60	60		60	60	60		60	60	38.44		60	32.06	60		60	32.69
60		60	60	60		34.75	60	60		60	60	55.44		20.94	60	32.13		25.5	60
18.75		60	60	32.31		60	60	27.06		60	60	10.94		60	60	13.44		60	60
24.62		60	60	60		60	60	60		60	60	4.94		60	54.44	60		60	60
60			42.25	60			60	60			60	60			60	21.94			60
60			60	35.75			60	3.56			60	60			57.75	60			53.94
60			55.19	60			60	60			35	5.94			51	60			30.87
			60				60				49				51				35
			60				18.63				60				60				60
			60				60				60				60				60

## Sheet: Figure2C
Control	Lco-DR1/2I	Mco-DR1/2I	Hco-DR1/2I
	0	0	0
1	0	0	0
1		1	2
	3	0	0
2	1	2	0
	0	0	1
0	2	0	0
2	0	1	0
3	2	0	0
0	0	0	0
2		0	0
2	2	0
	0	0	1
			0
3			0
			0
			1
			0

## Sheet: Figure2D
Control	Lco-DR1/2I	Mco-DR1/2I	Hco-DR1/2I
27.33	16	15	0
27.34	0	15	0
17.27	16.31	15.79	45.79
24.48	21.77	0	0
32.23	31.25	13.79	33.79
21.82	27.11	20	0
25.61	15.63	0	0
20.28	0	5.14	11.14
27.79	20.97	6	0
37.72	17	31.16	31.16
22.98		16	0
26.85	17.11	10	0
22.79	1.91	16	0
		23.75
		16.84	16.84
			32.39
			27.62
			0

## Sheet: Figure2E
Control	Lco-DR1/2I	Mco-DR1/2I	Hco-DR1/2I
16.35	0	0	0
20.62	0	10	0
22.08	34.69	24.06	16.77
13.75	19.27	16	0
26.56	32.29	15.98	21.77
10.21	15.94	0	11.46
28.96	15	0	0
12.4	0	7.29	0
27.5	18.44	16	0
32.29	0	10.88	0
20.42	33.65	0	5.52
19.38		0	11.77
	0.31	30	16.15
23.23		5.31	0
			32.29
			32.29
			0

## Sheet: Figure2F
Control	Lco-DR1/2I	Mco-DR1/2I	Hco-DR1/2I
11.2	3.09	4.48	6.8
17.21	17.42	13.12	13.54
11.85	21.07	4.63	4.43
12.2	16.13	13.67	13.36
16.7	10.27	3.88	15.34
10.46	17.38	6.42	6.75
10.67	3.48	16.63	5
15.4	13.48	6.13	5.35
18.65	11.46	17.64	3.64
7.9	16.6	7.69	13.95
13.81	16	5.49	14.71
14.44	11.53	5.18	10.91
5.6	2.87	7.95	4.33
2.13		11.5	5.12
16.1		7.23	12.08
2.37			11.83
			4.08

## Sheet: Figure2G
Control	Lco-DR1/2I	Mco-DR1/2I	Hco-DR1/2I
11.2	3.09	4.48	6.8
17.21	17.42	13.12	13.54
11.85	21.07	4.63	4.43
12.2	16.13	13.67	13.36
16.7	10.27	3.88	15.34
10.46	17.38	6.42	6.75
10.67	3.48	16.63	5
15.4	13.48	6.13	5.35
18.65	11.46	17.64	3.64
7.9	16.6	7.69	13.95
13.81	16	5.49	14.71
14.44	11.53	5.18	10.91
5.6	2.87	7.95	4.33
2.13		11.5	5.12
16.1		7.23	12.08
			11.83
			4.08
